# Supplementary material for: Preheated Composite for Prosthetic Cementation to Enamel and Dentin: A Scoping Review
Source: Dent J (Basel). 2026 Jan 21;14(1):69. doi: 10.3390/dj14010069 (PMC12839924; doi:10.3390/dj14010069)
Supplement: Supplementary file 1 [file dentistry-14-00069-s001.zip]

Archive with 1 entries (1 files):
- dentistry-3962987-supplementary.pdf
